# Supplementary material for: Gut DNA Virome Diversity and Its Association with Host Bacteria Regulate Inflammatory Phenotype and Neuronal Immunotoxicity in Experimental Gulf War Illness
Source: Viruses. 2019 Oct 21;11(10):968. doi: 10.3390/v11100968 (PMC6832151; doi:10.3390/v11100968)
Supplement: Supplementary file 1 [file viruses-11-00968-s001.zip]

Archive with 1 entries (1 files):
- viruses-599965-supplementary.pptx
